# Supplementary material for: Water and Nutrient Recovery for Cucumber Hydroponic Cultivation in Simultaneous Biological Treatment of Urine and Grey Water
Source: Plants (Basel). 2023 Mar 12;12(6):1286. doi: 10.3390/plants12061286 (PMC10053017; doi:10.3390/plants12061286)
Supplement: Supplementary file 1 [file plants-12-01286-s001.zip]

Archive with 1 entries (1 files):
- plants-2255850-supplementary.pdf
